# Supplementary material for: Trace Aflatoxins Extraction in Pistachio, Maize and Rice Based on β-Cyclodextrin-Doped Cu-Carboxylated Graphene Oxide Nanocomposite
Source: Toxins (Basel). 2025 Nov 17;17(11):562. doi: 10.3390/toxins17110562 (PMC12656133; doi:10.3390/toxins17110562)
Supplement: Supplementary file 1 [file toxins-17-00562-s001.zip]

Archive with 1 entries (1 files):
- toxins-3948032-supplementary.pdf
